# Supplementary material for: Cost-effectiveness thresholds used in the United States vs most favored nations
Source: Health Aff Sch. 2026 Apr 3;4(4):qxag081. doi: 10.1093/haschl/qxag081 (PMC13093214; doi:10.1093/haschl/qxag081)
Supplement: qxag081_Supplementary_Data [file qxag081_supplementary_data.zip]

Archive with 2 entries (2 files):
- COI_Thresholds.pdf
- Appendix_Thresholds_03232026.docx
